# Supplementary material for: Methodological approaches to study context in intervention implementation studies: an evidence gap map
Source: BMC Med Res Methodol. 2022 Dec 14;22:320. doi: 10.1186/s12874-022-01772-w (PMC9749183; doi:10.1186/s12874-022-01772-w)
Supplement: Supplementary file 4 — Additional file 4. STEP 1 - General characteristics of identified implementation intervention studies (n = 110). [file 12874_2022_1772_MOESM4_ESM.xlsx]

## Sheet: Phase 1
STEP 1 - General characteristics of identified implementation intervention studies (n = 110)
c	First author	Year	Title	Journal	Article type	Country	Setting	Hybrid type	Design clinical effectiveness	Design implementation	Contextual analysis	Information about contextual analysis published in a further article (first author, year, title)
1	Apers H	2020	Development and Evaluation of an HIV-Testing Intervention for Primary Care: Protocol for a Mixed Methods Study	JMIR Res Protoc	Study protocol	Belgium	Primary care	Hybrid type 1	Modified stepped wedge cluster design	Mixed methods process evaluation	Yes	-
2	Berhanu D	2020	Protocol for the evaluation of a complex intervention aiming at increased utilisation of primary child health services in Ethiopia: a before and after study in intervention and comparison areas	Bmc Health Services Research	Study protocol	Ethiopia	Primary care	Hybrid type 1	Pre-post randomized control group design	Mixed methods process evaluation	Yes	-
3	Bidwell P	2018	A multi-centre quality improvement project to reduce the incidence of obstetric anal sphincter injury (OASI): study protocol	BMC Pregnancy Childbirth	Study protocol	UK	Hospitals	Hybrid type 2	randomized stepped-wedge design	Mixed methods	Yes	-
4	D'Onofrio G	2019	Implementation facilitation to promote emergency department-initiated buprenorphine for opioid use disorder: protocol for a hybrid type III effectiveness-implementation study (Project ED HEALTH)	Implementation Science	Study protocol	USA	Emergency departments	Hybrid type 3	Modified stepped wedge design	Mixed methods	Yes	Hawk KF, 2020, Barriers and Facilitators to Clinician Readiness to Provide Emergency Department-Initiated Buprenophine	-	-
5	Grazioli VS	2019	Implementing a case management intervention for frequent users of the emergency department (I-CaM): an effectiveness-implementation hybrid trial study protocol	BMC Health Serv Res	Study protocol	Switzerland	Emergency departments	Hybrid type 2	randomized pre-post design	Mixed methods	Yes	von Allmen M, 2021, Does Case Management Provide Support for Staff Facing Frequent Users of Emergency Departments? A Comparative Mixed-Method Evaluation of ED Staff Perception	Chastonay OJ, 2021, Health care providers’ perception of the frequent emergency department user issue and of targeted case management interventions: a cross-sectional national survey in Switzerland	Bodenmann P, 2021, Healthcare Providers’ Perceptions of Challenges with Frequent Users of Emergency Department Care in Switzerland: A Qualitative Study
6	Hartzler B	2017	Implementing the teen marijuana check-up in schools-a study protocol	Implement Sci	Study protocol	US	Schools	Hybrid type 2	RCT	Mixed methods	Yes	-	-	-
7	Johnson K	2018	The effectiveness of a group-based computerized HIV/STI prevention intervention for black women who use drugs in the criminal justice system: study protocol for E-WORTH (Empowering African-American Women on the Road to Health): a Hybrid Type 1 randomized controlled trial	Trials	Study protocol	US	Justice	Hybrid type 1	RCT	Mixed methods	Yes	-	-	-
8	Knight DK	2016	Juvenile Justice-Translational Research on Interventions for Adolescents in the Legal System (JJ-TRIALS): a cluster randomized trial targeting system-wide improvement in substance use services	Implementation Science	Study protocol	US	Justice	Hybrid type 3	Cluster randomized interrupted time series	Multi methods	Yes	Knight DK, 2019, Organizational Context and Individual Adaptability in Promoting Perceived Importance and Use of Best Practices for Substance Use	-	-
9	Kwan BM	2020	The Invested in Diabetes Study Protocol: a cluster randomized pragmatic trial comparing standardized and patient-driven diabetes shared medical appointments	Trials	Study protocol	US	Primary care	Hybrid type 1	cluster RCT	Mixed methods	Yes	-	-	-
10	Lakerveld J	2018	Improving cardiometabolic health through nudging dietary behaviours and physical activity in low SES adults: design of the Supreme Nudge project	Bmc Public Health	Study protocol	Netherlands	Supermarkets	Hybrid type 1	RCT	Mixed methods	Yes	-	-	-
11	Nahar P	2020	A protocol paper: community engagement interventions for cardiovascular disease prevention in socially disadvantaged populations in the UK: an implementation research study	Glob Health Res Policy	Study protocol	UK	Health care system	Hybrid type 1	Stepped wedge cluster RCT	Mixed methods process evaluation	Yes	-	-	-
12	Osilla KC	2020	Study design to evaluate a group-based therapy for support persons of adults on buprenorphine/naloxone	Addict Sci Clin Pract	Study protocol	US	Outpatient care	Hybrid type 1	RCT	Survey	Yes	-	-	-
13	Quintiliani LM	2015	Patient navigation and financial incentives to promote smoking cessation in an underserved primary care population: A randomized controlled trial protocol	Contemp Clin Trials	Study protocol	US	Primary care	Hybrid type 1	RCT	Multi methods process evaluation	Yes	-	-	-
14	Rahm AK	2018	Implementing universal Lynch syndrome screening (IMPULSS): protocol for a multi-site study to identify strategies to implement adapt and sustain genomic medicine programs in different organizational contexts	BMC Health Serv Res	Study protocol	US	Health care system	Hybrid type 1	Quasi-experimental	Process evaluation qualitative and configurational comparative methodology	Yes	-	-	-
15	Rotter T	2017	The development implementation and evaluation of clinical pathways for chronic obstructive pulmonary disease (COPD) in Saskatchewan: protocol for an interrupted times series evaluation	BMC Health Serv Res	Study protocol	Canada	Health care system	Hybrid type 2	Quasi-experimental	Unclear	Yes	-	-	-
16	Saevareid TJL	2018	Implementing advance care planning in nursing homes - study protocol of a cluster-randomized clinical trial	BMC Geriatr	Study protocol	Norway	Nursing homes	Hybrid type 1	cluster RCT	Mixed methods process evaluation	Yes	Gjerberg E, 2017, Advance care planning in Norwegian nursing homes	Thoresen L, 2016, Advance Care Planning in Norwegian nursing homes-Who is it for?	Thoresen L, 2016, "I just think that we should be informed" a qualitative study of family involvement in advance care planning in nursing homes
17	Shanley DC	2019	Protocol for the Yapatjarrathati project: a mixed-method implementation trial of a tiered assessment process for identifying fetal alcohol spectrum disorders in a remote Australian community	BMC Health Serv Res	Study protocol	Australia	Health care system	Hybrid type 2	Quasi-experimental	Mixed methods process evaluation	Yes	-	-	-
18	Smeltzer MP	2018	Pragmatic trial of a multidisciplinary lung cancer care model in a community healthcare setting: study design implementation evaluation and baseline clinical results	Transl Lung Cancer Res	Original article	US	Community care	Hybrid type 1	Quasi-experimental	Unclear	Yes	Kedia SK, 2015, "One-stop shop": lung caner patients`and caregivers`perceptions of multidisciplinary care in a community healthcare setting	-	-
19	Steele Gray C	2016	Supporting Goal-Oriented Primary Health Care for Seniors with Complex Care Needs Using Mobile Technology: Evaluation and Implementation of the Health System Performance Research Network, Bridgepoint Electronic Patient Reported Outcome Tool	JMIR Res Protoc	Study protocol	Canada	Primary care	Hybrid type 1	cluster RCT	Mixed methods process evaluation	Yes	Steele Gray C, 2014, Tying eHealth Tools to Patient Needs: Exploring the Use of eHealth for Community-Dwelling Patients With Complex Chronic Disease and Disability	Steele Gray C, 2016, Improving Patient Experience and Primary Care Quality for Patients With Complex Chronic Disease Using the Electronic Patient-Reported Outcomes Tool: Adopting Qualitative Methods Into a User-Centered Design Approach	-
20	Sutherland R	2019	Protocol for an effectiveness- implementation hybrid trial to assess the effectiveness and cost-effectiveness of an m-health intervention to decrease the consumption of discretionary foods packed in school lunchboxes: the 'SWAP IT' trial	BMC Public Health	Study protocol	Australia	Schools	Hybrid type 1	cluster RCT	Mixed methods process evaluation	Yes	L Janssen, unpublished data, Parent acceptability of using a mobile phone application to promote healthy lunchboxes for childcare- and school-aged children	Reynolds R, 2019, Feasibility and principal acceptability of school‐based mobile communication applications to disseminate healthy lunchbox messages to parents	Sutherland R, 2021, A Multicomponent mHealth-Based Intervention (SWAP IT) to Decrease the Consumption of Discretionary Foods Packed in School Lunchboxes: Type I Effectiveness–Implementation Hybrid Cluster Randomized Controlled Trial
21	Taylor R	2015	Clinical effectiveness and cost-effectiveness of the Rehabilitation Enablement in Chronic Heart Failure (REACH-HF) facilitated self-care rehabilitation intervention in heart failure patients and caregivers: rationale and protocol for a multicentre randomised controlled trial	Pilot and Feasibility Studies	Original article	UK	Rehabilitation services	Hybrid type 1	RCT	Multi methods process evaluataion	Yes	Greaves CJ, 2016, Optimising self-care support for people with heart failure and their caregivers: development of the Rehabilitation Enablement in Chronic Heart Failure (REACH-HF) intervention using intervention mapping	-	-
22	van Delft LMM	2019	Hospital in Motion a Multidimensional Implementation Project to Improve Patients' Physical Behavior During Hospitalization: Protocol for a Mixed-Methods Study	JMIR Res Protoc	Study protocol	Netherlands	Hospitals	Hybrid type 1	Quasi-experimental	Mixed methods process evaluation	Yes	-	-	-
23	van Dongen BM	2019	Background and evaluation design of a community-based health-promoting school intervention: Fit Lifestyle at School and at Home (FLASH)	BMC Public Health	Study protocol	Netherlands	Schools	Hybrid type 1	Quasi-experimental	Mixed methods process evaluation	Yes	van Dongen, 2021, Opportunities for Capacity Building to Create Healthy School Communities in the Netherlands: Focus Group Discussions With Dutch Pupils	-	-
24	Verjans-Janssen SRB	2018	Study protocol of the quasi-experimental evaluation of "KEIGAAF": a context-based physical activity and nutrition intervention for primary school children	BMC Public Health	Study protocol	Netherlands	Schools	Hybrid type 1	Quasi-experimental	Mixed methods process evaluation	Yes	-	-	-
25	Abdelaziz TS	2016	Acute Kidney Outreach to Reduce Deterioration and Death (AKORDD) trial: the protocol for a large pilot study	BMJ Open	Study protocol	UK	Health care system	-	Quasi-experimental	-	No	-	-	-
26	Abraham J	2019	Implementation of a multicomponent intervention to prevent physical restraints in Nursing homes (IMPRINT): A pragmatic cluster randomized controlled trial	Int J Nurs Stud	Original article	Germany	Nursing homes	-	cluster RCT	-	No	-	-	-
27	Agar M	2015	Pragmatic cluster randomised controlled trial of facilitated family case conferencing compared with usual care for improving end of life care and outcomes in nursing home residents with advanced dementia and their families: the IDEAL study protocol	Bmc Palliative Care	Study protocol	Australia	Nursing homes	-	cluster RCT	-	No	-	-	-
28	Amaefule CE	2020	Effectiveness and acceptability of metformin in preventing the onset of type 2 diabetes after gestational diabetes in postnatal women: a protocol for a randomised, placebo-controlled, double-blind feasibility trial-Optimising health outcomes with Metformin to prevent diAbetes After pregnancy (OMAhA)	BMJ Open	Study protocol	UK	Nursing homes	-	RCT	-	No	-	-	-
29	Andersen S	2015	Shaping the Social: design of a settings-based intervention study to improve well-being and reduce smoking and dropout in Danish vocational schools	BMC Public Health	Study protocol	Denmark	Schools	-	Quasi-experimental	-	No	-	-	-
30	Atanda O	2020	Evaluation of Mental Health First Aid from the Perspective Of Workplace End UseRs-EMPOWER: protocol of cluster randomised trial phase	Trials	Study protocol	UK	Workplace	-	cluster RCT	-	No	-	-	-
31	Aziz Z	2018	A group-based lifestyle intervention for diabetes prevention in low- and middle-income country: implementation evaluation of the Kerala Diabetes Prevention Program	Implement Sci	Original article	India	Health care system	-	RCT	-	No	-	-	-
32	Baba CT	2017	Evaluating the impact of a walking program in a disadvantaged area: using the RE-AIM framework by mixed methods	Bmc Public Health	Original article	Brazil	Primary health care	-	Quasi-experimental	-	No	-	-	-
33	Babughirana G	2020	Effects of Implementing the Timed and Targeted Counselling Model on Pregnancy Outcomes and Newborn Survival in Rural Uganda: Protocol for a Quasi-Experimental Study	Methods Protoc	Study protocol	Uganda	Health care system	-	cluster randomized pre-post design controlled	-	No	-	-	-
34	Banfield M	2020	Contextual influences on the impact of a peer worker-led self-stigma program for people with mental health issues: protocol for an interventional implementation science study	Implement Sci Commun	Study protocol	Australia	Mental health care	-	Quasi-experimental	-	No	-	-	-
35	Bast LS	2019	Implementation fidelity and adolescent smoking: The X:IT study-A school randomized smoking prevention trial	Eval Program Plann	Original article	Denmark	Schools	-	cluster RCT	-	No	-	-	-
36	Benedetti TRB	2020	Re-thinking Physical Activity Programs for Older Brazilians and the Role of Public Health Centers: A Randomized Controlled Trial Using the RE-AIM Model	Frontiers in Public Health	Original article	Brazil	Community care	-	cluster RCT	-	No	-	-	-
37	Betancourt TS	2020	Youth Functioning and Organizational Success for West African Regional Development (Youth FORWARD): Study Protocol	Psychiatr Serv	Study protocol	Sierra Leone	Mental health care	Hybrid type 2	cluster RCT	-	No	-	-	-
38	Bettger JP	2020	Comparative implementation-effectiveness of three strategies to perform hearing screening among older adults in primary care clinics: study design and protocol	Bmc Geriatrics	Study protocol	US	Primary care	Hybrid type 1	RCT	-	No	-	-	-
39	Boersma P	2017	Study protocol Implementation of the Veder contact method (VCM) in daily nursing home care for people with dementia: an evaluation based on the RE-AIM framework	Aging Ment Health	Study protocol	Netherlands	Nursing homes	-	Quasi-experimental	-	No	-	-	-
40	Bower P	2015	A cluster randomised controlled trial and process evaluation of a training programme for mental health professionals to enhance user involvement in care planning in service users with severe mental health issues (EQUIP): study protocol for a randomised controlled trial	Trials	Study protocol	UK	Mental health care	-	cluster RCT	-	No	-	-	-
41	Brain D	2020	Protocol for a randomised trial testing a community fibrosis assessment service for patients with suspected non-alcoholic fatty liver disease: LOCal assessment and triage evaluation of non-alcoholic fatty liver disease (LOCATE-NAFLD)	BMC Health Serv Res	Study protocol	Australia	Primary care	-	RCT	-	No	-	-	-
42	Brett L	2019	Ageing well: evaluation of social participation and quality of life tools to enhance community aged care (study protocol)	BMC Geriatr	Study protocol	Australia	Community care	-	Quasi-experimental	-	No	-	-	-
43	Cassarino M	2019	A randomised controlled trial exploring the impact of a dedicated health and social care professionals team in the emergency department on the quality, safety, clinical and cost-effectiveness of care for older adults: a study protocol	Trials	Study protocol	Ireland	Emergency departments	-	RCT	-	No	-	-	-
44	Chewning B	2020	Disseminating Tai Chi in the Community: Promoting Home Practice and Improving Balance	Gerontologist	Original article	US	Community care	-	RCT	-	No	-	-	-
45	Chirwa E	2020	An effectiveness-implementation hybrid type 1 trial assessing the impact of group versus individual antenatal care on maternal and infant outcomes in Malawi	BMC Public Health	Study protocol	Malawi	Hospitals	Hybrid type 1	RCT	-	No	-	-	-
46	Correard F	2020	Impact of medication review via tele-expertise on unplanned hospitalizations at 3 months of nursing homes patients (TEM-EHPAD): study protocol for a randomized controlled trial	Bmc Geriatrics	Study protocol	French	Nursing homes	-	RCT	-	No	-	-	-
47	Damschroder LJ	2017	Implementation findings from a hybrid III implementation-effectiveness trial of the Diabetes Prevention Program (DPP) in the Veterans Health Administration (VHA)	Implement Sci	Study protocol	US	Veterans Health Administration	Hybrid type 3	Quasi-experimental	-	No	-	-	-
48	Dixit A	2019	A gender synchronized family planning intervention for married couples in rural India: study protocol for the CHARM2 cluster randomized controlled trial evaluation	Reprod Health	Study protocol	India	Family planning services	-	cluster RCT	-	No	-	-	-
49	Filippopulos FM	2020	Computerized clinical decision system and mobile application with expert support to optimize management of vertigo in primary care: study protocol for a pragmatic cluster-randomized controlled trial	J Neurol	Study protocol	Germany	Primary care	-	cluster RCT	-	No	-	-	-
50	Finney Rutten LJ	2020	Pragmatic cluster randomized trial to evaluate effectiveness and implementation of enhanced EHR-facilitated cancer symptom control (E2C2)	Trials	Study protocol	US	Hospitals	-	cluster RCT	-	No	-	-	-
51	Gavalda-Espelta E	2020	Effectiveness of the integrated care model Salut+Social in patients with chronic conditions: A mixed methods study protocol	Medicine (Baltimore)	Study protocol	Spain	Health care system	-	Quasi-experimental	-	No	-	-	-
52	Gelli A	2017	Improving diets and nutrition through an integrated poultry value chain and nutrition intervention (SELEVER) in Burkina Faso: study protocol for a randomized trial	Trials	Study protocol	Burkina Faso	Community care	-	cluster RCT	-	No	-	-	-
53	Goldstein KM	2019	An electronic family health history tool to identify and manage patients at increased risk for colorectal cancer: protocol for a randomized controlled trial	Trials	Study protocol	US	Primary care	-	RCT	-	No	-	-	-
54	Gonzalez JS	2020	Design and methods of NYC care calls: An effectiveness trial of telephone-delivered type 2 diabetes self-management support	Contemp Clin Trials	Study protocol	US	Primary care	-	RCT	-	No	-	-	-
55	Hannon PA	2016	HealthLinks randomized controlled trial: Design and baseline results	Contemp Clin Trials	Study protocol	US	Workplace	-	cluster RCT	-	No	-	-	-
56	Hawk M	2017	Using a Mixed Methods Approach to Examine Practice Characteristics Associated With Implementation of an Adult Immunization Intervention Using the 4 Pillars Practice Transformation Program	Journal for Healthcare Quality	Original article	US	Primary care	-	cluster RCT	-	No	-	-	-
57	Haynes T	2018	Reducing depressive symptoms through behavioral activation in churches: A Hybrid-2 randomized effectiveness-implementation design	Contemporary Clinical Trials	Study protocol	US	Churches	Hybrid type 2	cluster RCT	-	No	-	-	-
58	Heazell AEP	2017	Can promoting awareness of fetal movements and focusing interventions reduce fetal mortality? A stepped-wedge cluster randomised trial (AFFIRM)	BMJ Open	Study protocol	UK/Ireland	Hospitals	-	Stepped wedge cluster RCT	-	No	-	-	-
59	Heisler M	2019	Study protocol for a Community Health Worker (CHW)-led comprehensive neighborhood-focused program for medicaid enrollees in detroit	Contemp Clin Trials Commun	Study protocol	US	Community health care	-	cluster RCT	-	No	-	-	-
60	Hensel JM	2016	A pragmatic randomized control trial and realist evaluation on the implementation and effectiveness of an internet application to support self-management among individuals seeking specialized mental health care: a study protocol	Bmc Psychiatry	Study protocol	Canada	Mental health care	-	RCT	-	No	-	-	-
61	Hilbink M	2016	Effectiveness of a medication-adherence tool: study protocol for a randomized controlled trial	Trials	Study protocol	Netherlands	Pharmacies	-	cluster RCT	-	No	-	-	-
62	Husebo BS	2015	COSMOS-improving the quality of life in nursing home patients: protocol for an effectiveness-implementation cluster randomized clinical hybrid trial	Implementation Science	Study protocol	Norway	Nursing homes	Hybrid type 2	cluster RCT	-	No	-	-	-
63	Huybregts L	2017	The impact of integrated prevention and treatment on child malnutrition and health: the PROMIS project, a randomized control trial in Burkina Faso and Mali	BMC Public Health	Study protocol	Burkina Faso/Mali	Community care	-	cluster RCT	-	No	-	-	-
64	Islam N	2018	Protocol for the CHORD project (community health outreach to reduce diabetes): a cluster-randomized community health worker trial to prevent diabetes	BMC Public Health	Study protocol	US	Primary care	-	cluster RCT	-	No	-	-	-
65	Jussila AM	2015	KIDS OUT! Protocol of a brief school-based intervention to promote physical activity and to reduce screen time in a sub-cohort of Finnish eighth graders	BMC Public Health	Study protocol	Finnland	Schools	-	cluster RCT	-	No	-	-	-
66	Kilbourne AM	2018	Adaptive School-based Implementation of CBT (ASIC): clustered-SMART for building an optimized adaptive implementation intervention to improve uptake of mental health interventions in schools	Implement Sci	Study protocol	US	Schools	-	cluster RCT	-	No	-	-	-
67	Kirkevold M	2018	Promoting psychosocial well-being following stroke: study protocol for a randomized, controlled trial	BMC Psychol	Study protocol	Norway	Rehabilitation services	-	RCT	-	No	-	-	-
68	Kobel S	2017	Design, Implementation, and Study Protocol of a Kindergarten-Based Health Promotion Intervention	Biomed Res Int	Study protocol	Germany	Kindergarten	-	cluster RCT	-	No	-	-	-
69	Lane HG	2018	"Wellness Champions for Change," a multi-level intervention to improve school-level implementation of local wellness policies: Study protocol for a cluster randomized trial	Contemporary Clinical Trials	Study protocol	US	Schools	-	cluster RCT	-	No	-	-	-
70	Lander N	2020	Embedding Active Pedagogies within Pre-Service Teacher Education: Implementation Considerations and Recommendations	Children	Original article	Australia	Schools	-	Quasi-experimental	-	No	-	-	-
71	Legare F	2016	Implementing shared decision-making in interprofessional home care teams (the IPSDM-SW study): protocol for a stepped wedge cluster randomised trial	BMJ Open	Study protocol	Canada	Nursing homes	-	Stepped wedge design cluster RCT	-	No	-	-	-
72	LeLaurin JH	2020	An Implementation Trial to Improve Tobacco Treatment for Cancer Patients: Patient Preferences, Treatment Acceptability and Effectiveness	Int J Environ Res Public Health	Original article	US	Outpatient clinic	-	Quasi-experimental	-	No	-	-	-
73	Leyenaar JK	2020	Comparative effectiveness of direct admission and admission through emergency departments for children: a randomized stepped wedge study protocol	Trials	Study protocol	US	Emergency departments	-	randomized stepped wedge design	-	No	-	-	-
74	Lim S	2019	The DREAM Initiative: study protocol for a randomized controlled trial testing an integrated electronic health record and community health worker intervention to promote weight loss among South Asian patients at risk for diabetes	Trials	Study protocol	US	Community care	-	RCT	-	No	-	-	-
75	Mangin D	2020	Health TAPESTRY Ontario: protocol for a randomized controlled trial to test reproducibility and implementation	Trials	Study protocol	Australia	Primary health care	Hybrid type 2	RCT	-	No	-	-	-
76	Margolis KL	2020	Design of a pragmatic cluster-randomized trial comparing telehealth care and best practice clinic-based care for uncontrolled high blood pressure	Contemp Clin Trials	Study protocol	US	Primary care	-	cluster RCT	-	No	-	-	-
77	Markle-Reid M	2020	Study protocol for a hospital-to-home transitional care intervention for older adults with multiple chronic conditions and depressive symptoms: a pragmatic effectiveness-implementation trial	BMC Geriatr	Study protocol	Australia	Hospitals	Hybrid type 2	cluster RCT	-	No	-	-	-
78	Martin RS	2017	Implementation of 'Goals of Patient Care' medical treatment orders in residential aged care facilities: protocol for a randomised controlled trial	Bmj Open	Study protocol	Australia	Nursing homes	-	cluster RCT	-	No	-	-	-
79	Martino S	2016	The Effectiveness and Cost of Clinical Supervision for Motivational Interviewing: A Randomized Controlled Trial	J Subst Abuse Treat	Original article	US	Outpatient care	Hybrid type 2	RCT	-	No	-	-	-
80	Matthews L	2017	Study protocol for the 'HelpMeDoIt!' randomised controlled feasibility trial: an app, web and social support-based weight loss intervention for adults with obesity	Bmj Open	Study protocol	Scotland	Community care	-	RCT	-	No	-	-	-
81	Maxwell AE	2016	Implementation of an evidence-based intervention to promote colorectal cancer screening in community organizations: a cluster randomized trial	Transl Behav Med	Original article	US	Community care	-	cluster RCT	-	No	-	-	-
82	McCreight MS	2019	Improving anti-platelet therapy adherence in the Veterans Health Administration: A randomized multi-site hybrid effectiveness-implementation study protocol	Contemp Clin Trials	Study protocol	US	Veterans Health Administration	Hybrid type 1	randomized stepped wedge trial	-	No	-	-	-
83	McKay H	2018	Implementation of a co-designed physical activity program for older adults: positive impact when delivered at scale	Bmc Public Health	Original article	Canada	Community care	Hybrid type 2	stepped wedge design	-	No	-	-	-
84	McIlvennan CK	2016	A Multicenter Trial of a Shared Decision Support Intervention for Patients and Their Caregivers Offered Destination Therapy for Advanced Heart Failure: DECIDE-LVAD Rationale, Design, and Pilot Data	Journal of Cardiovascular Nursing	Study protocol	US	Health care system	-	stepped wedge RCT	-	No	-	-	-
85	Muller C	2020	Effects of strategies to improve general practitioner-nurse collaboration and communication in regard to hospital admissions of nursing home residents (interprof ACT): study protocol for a cluster randomised controlled trial	Trials	Study protocol	Germany	Nursing homes	-	cluster RCT	-	No	-	-	-
86	Nelson LA	2018	Mobile Phone Support for Diabetes Self-Care Among Diverse Adults: Protocol for a Three-Arm Randomized Controlled Trial	Jmir Research Protocols	Study protocol	US	Primary care	Hybrid type 1	RCT	-	No	-	-	-
87	Packel L	2020	Optimizing the efficiency and implementation of cash transfers to improve adherence to antiretroviral therapy: study protocol for a cluster randomized controlled trial	Trials	Study protocol	Tanzania	Health care system	Hybrid type 1	cluster RCT	-	No	-	-	-
88	Pitpitan EV	2018	Factors associated with program effectiveness in the implementation of a sexual risk reduction intervention for female sex workers across Mexico: Results from a randomized trial	PLoS One	Original article	Mexico	Community care	Hybrid type 1	cluster RCT	-	No	-	-	-
89	Price-Haywood EG	2021	Depression, anxiety, pain and chronic opioid management in primary care: Type II effectiveness-implementation hybrid stepped wedge cluster randomized trial	Contemp Clin Trials	Study protocol	US	Primary care	Hybrid type 2	stepped wedge cluster RCT	-	No	-	-	-
90	Rasmussen CDN	2020	App-Delivered Self-Management Intervention Trial selfBACK for People With Low Back Pain: Protocol for Implementation and Process Evaluation	JMIR Res Protoc	Study protocol	Denmark/Norway	Health care system	-	RCT	-	No	-	-	-
91	Rathod S	2016	Protocol for a multicentre study to assess feasibility, acceptability, effectiveness and direct costs of TRIumPH (Treatment and Recovery In PsycHosis): integrated care pathway for psychosis	BMJ Open	Study protocol	UK	Mental health care	-	Quasi-experimental	-	No	-	-	-
92	Ray-Barruel G	2018	Implementing the I-DECIDED clinical decision-making tool for peripheral intravenous catheter assessment and safe removal: protocol for an interrupted time-series study	BMJ Open	Study protocol	Australia	Hospitals	-	Quasi-experimental	-	No	-	-	-
93	Reaven J	2018	Training clinicians to deliver group CBT to manage anxiety in youth with ASD: Results of a multisite trial	J Consult Clin Psychol	Original article	US	Mental health care	-	cluster RCT	-	No	-	-	-
94	Ribbink ME	2020	Investigating the effectiveness of care delivery at an acute geriatric community hospital for older adults in the Netherlands: a protocol for a prospective controlled observational study	Bmj Open	Study protocol	Netherlands	Hospitals	-	Quasi-experimental	-	No	-	-	-
95	Richter S	2020	People with multimorbidity in outpatient care: patient-focused and needs-oriented healthcare management (MamBo) - protocol for a multiperspective evaluation study	BMC Health Serv Res	Study protocol	Germany	Outpatient care	-	Quasi-experimental	-	No	-	-	-
96	Ruble LA	2018	Randomized Control Trial of COMPASS for Improving Transition Outcomes of Students with Autism Spectrum Disorder	J Autism Dev Disord	Original article	US	Schools	-	cluster RCT	-	No	-	-	-
97	Scheffers-van Schayck T	2018	Evaluation and Implementation of a Proactive Telephone Smoking Cessation Counseling for Parents: A Study Protocol of an Effectiveness Implementation Hybrid Design	Int J Environ Res Public Health	Study protocol	Netherlands	Community care	Hybrid type 2	RCT	-	No	-	-	-
98	Smith JD	2018	An individually tailored family-centered intervention for pediatric obesity in primary care: study protocol of a randomized type II hybrid effectiveness-implementation trial (Raising Healthy Children study)	Implement Sci	Study protocol	US	Primary care	Hybrid type 2	RCT	-	No	-	-	-
99	Straßner C	2019	Holistic care program for elderly patients to integrate spiritual needs, social activity, and self-care into disease management in primary care (HoPES3): study protocol for a cluster-randomized trial	Trials	Study protocol	Germany	Primary care	-	cluster RCT	-	No	-	-	-
100	Sud A	2020	Sahaj Samadhi Meditation versus a Health Enhancement Program for depression in chronic pain: protocol for a randomized controlled trial and implementation evaluation	Trials	Study protocol	Canada	Health care system	Hybrid type 1	RCT	-	No	-	-	-
101	Sutherland R	2019	A cluster randomised trial of an intervention to increase the implementation of physical activity practices in secondary schools: study protocol for scaling up the Physical Activity 4 Everyone (PA4E1) program	BMC Public Health	Study protocol	Australia	Schools	Hybrid type 3	cluster RCT	-	No	-	-	-
102	Thapa P	2019	The power of peers: an effectiveness evaluation of a cluster-controlled trial of group antenatal care in rural Nepal	Reprod Health	Original article	Nepal	Community care	Hybrid type 1	non-randomized, cluster controlled with nested cohort	-	No	-	-	-
103	Toovey R	2018	Bike skills training for children with cerebral palsy: protocol for a randomised controlled trial	BMJ Open	Study protocol	Australia	Rehabilitation services	-	cluster RCT	-	No	-	-	-
104	Varas-Doval R	2020	Evaluating an implementation programme for medication review with follow-up in community pharmacy using a hybrid effectiveness study design: translating evidence into practice	Bmj Open	Original article	Spain	Outpatient care	Hybrid type 2	cluster RCT	-	No	-	-	-
105	Wallace BC	2020	A multicenter trial of a shared DECision Support Intervention for Patients offered implantable Cardioverter-DEfibrillators: DECIDE-ICD rationale, design, Medicare changes, and pilot data	Am Heart J	Study protocol	US	Health care system	Hybrid type 2	stepped wedge RCT	-	No	-	-	-
106	Wilcox S	2018	Faith, Activity, and Nutrition Randomized Dissemination and Implementation Study: Countywide Adoption, Reach, and Effectiveness	Am J Prev Med	Study protocol	US	Churches	-	RCT	-	No	-	-	-
107	Williams KE	2020	Rhythm and Movement for Self-Regulation (RAMSR) intervention for preschool self-regulation development in disadvantaged communities: a clustered randomised controlled trial study protocol	BMJ Open	Study protocol	Australia	Kindergarten	-	cluster RCT	-	No	-	-	-
108	Wiltsey Stirman S	2017	Improving and sustaining delivery of CPT for PTSD in mental health systems: a cluster randomized trial	Implement Sci	Study protocol	Canada	Mental health care	Hybrid type 3	cluster RCT	-	No	-	-	-
109	Wu Q	2017	Monitoring and evaluating the adherence to a complementary food supplement (Ying Yang Bao) among young children in rural Qinghai, China: a mixed methods evaluation study	Journal of Global Health	Original article	China	Community care	-	Quasi-experimental	-	No	-	-	-
110	Xu DR	2020	NUrse-led COntinuum of care for people with Diabetes and prediabetes (NUCOD) in Nepal: study protocol for a cluster randomized controlled trial	Trials	Study protocol	Nepal	Primary care	-	cluster RCT	-	No	-	-	-

## Sheet: References
#	Reference
1	Abdelaziz TS, Lindenmeyer A, Baharani J, Mistry H, Sitch A, Temple RM, Perkins G, Thomas M: Acute Kidney Outreach to Reduce Deterioration and Death (AKORDD) trial: the protocol for a large pilot study. BMJ Open 2016, 6(8):e012253.
2	Abraham J, Kupfer R, Behncke A, Berger-Hoger B, Icks A, Haastert B, Meyer G, Kopke S, Mohler R: Implementation of a multicomponent intervention to prevent physical restraints in nursing homes (IMPRINT): A pragmatic cluster randomized controlled trial. Int J Nurs Stud 2019, 96:27-34.
3	Agar M, Beattie E, Luckett T, Phillips J, Luscombe G, Goodall S, Mitchell G, Pond D, Davidson PM, Chenoweth L: Pragmatic cluster randomised controlled trial of facilitated family case conferencing compared with usual care for improving end of life care and outcomes in nursing home residents with advanced dementia and their families: the IDEAL study protocol. Bmc Palliative Care 2015, 14:63.
4	Amaefule CE, Bolou A, Drymoussi Z, Gonzalez Carreras FJ, Pardo Llorente MDC, Lanz D, Dodds J, Sweeney L, Pizzo E, D'Amico M et al: Effectiveness and acceptability of metformin in preventing the onset of type 2 diabetes after gestational diabetes in postnatal women: a protocol for a randomised, placebo-controlled, double-blind feasibility trial-Optimising health outcomes with Metformin to prevent …
5	Andersen S, Tolstrup JS, Rod MH, Ersboll AK, Sorensen BB, Holmberg T, Johansen C, Stock C, Laursen B, Zinckernagel L et al: Shaping the Social: design of a settings-based intervention study to improve well-being and reduce smoking and dropout in Danish vocational schools. BMC Public Health 2015, 15:568.
6	Apers H, Vuylsteke B, Loos J, Smekens T, Deblonde J, Van Beckhoven D, Nostlinger C: Development and Evaluation of an HIV-Testing Intervention for Primary Care: Protocol for a Mixed Methods Study. JMIR Res Protoc 2020, 9(8):e16486.
7	Atanda O, Callaghan P, Carter T, Durcan G, O'Shea N, Brown SD, Reavey P, Vangeli E, White S, Wood KV: Evaluation of Mental Health First Aid from the Perspective Of Workplace End UseRs-EMPOWER: protocol of cluster randomised trial phase. Trials 2020, 21(1):715.
8	Aziz Z, Mathews E, Absetz P, Sathish T, Oldroyd J, Balachandran S, Shetty SS, Thankappan KR, Oldenburg B: A group-based lifestyle intervention for diabetes prevention in low- and middle-income country: implementation evaluation of the Kerala Diabetes Prevention Program. Implement Sci 2018, 13(1):97.
9	Baba CT, Oliveira IM, Silva AEF, Vieira LM, Cerri NC, Florindo AA, Gomes GAD: Evaluating the impact of a walking program in a disadvantaged area: using the RE-AIM framework by mixed methods. Bmc Public Health 2017, 17(1):709.
10	Babughirana G, Gerards S, Mokori A, Musasizi B, Isabirye N, Baigereza IC, Rukanda G, Bussaja E, Kremers S, Gubbels J: Effects of Implementing the Timed and Targeted Counselling Model on Pregnancy Outcomes and Newborn Survival in Rural Uganda: Protocol for a Quasi-Experimental Study. Methods Protoc 2020, 3(4).
11	Banfield M, Morse AR, Gulliver A: Contextual influences on the impact of a peer worker-led self-stigma program for people with mental health issues: protocol for an interventional implementation science study. Implement Sci Commun 2020, 1:26.
12	Bast LS, Andersen A, Ersboll AK, Due P: Implementation fidelity and adolescent smoking: The X:IT study-A school randomized smoking prevention trial. Eval Program Plann 2019, 72:24-32.
13	Benedetti TRB, Rech CR, Konrad LM, Almeida FA, Brito FA, Chodzko-Zajko W, Schwingel A: Re-thinking Physical Activity Programs for Older Brazilians and the Role of Public Health Centers: A Randomized Controlled Trial Using the RE-AIM Model. Frontiers in Public Health 2020, 8:48.
14	Berhanu D, Okwaraji YB, Belayneh AB, Lemango ET, Agonafer N, Birhanu BG, Abera K, Betemariam W, Medhanyie AA, Abera M et al: Protocol for the evaluation of a complex intervention aiming at increased utilisation of primary child health services in Ethiopia: a before and after study in intervention and comparison areas. Bmc Health Services Research 2020, 20(1):339.
15	Betancourt TS, Hansen N, Farrar J, Borg RC, Callands T, Desrosiers A, Antonaccio CM, Williams MJ, Bangura J, Brennan RT: Youth Functioning and Organizational Success for West African Regional Development (Youth FORWARD): Study Protocol. Psychiatr Serv 2020:appips202000009.
16	Bettger JP, Dolor RJ, Witsell DL, Dubno JR, Pieper CF, Walker AR, Silberberg M, Schulz KA, Majumder P, Juhlin E et al: Comparative implementation-effectiveness of three strategies to perform hearing screening among older adults in primary care clinics: study design and protocol. Bmc Geriatrics 2020, 20(1):170.
17	Bidwell P, Thakar R, Sevdalis N, Silverton L, Novis V, Hellyer A, Kelsey M, van der Meulen J, Gurol-Urganci I: A multi-centre quality improvement project to reduce the incidence of obstetric anal sphincter injury (OASI): study protocol. BMC Pregnancy Childbirth 2018, 18(1):331.
18	Boersma P, Van Weert JCM, van Meijel B, van de Ven PM, Droes RM: Study protocol Implementation of the Veder contact method (VCM) in daily nursing home care for people with dementia: an evaluation based on the RE-AIM framework. Aging Ment Health 2017, 21(7):730-741.
19	Bower P, Roberts C, O'Leary N, Callaghan P, Bee P, Fraser C, Gibbons C, Olleveant N, Rogers A, Davies L et al: A cluster randomised controlled trial and process evaluation of a training programme for mental health professionals to enhance user involvement in care planning in service users with severe mental health issues (EQUIP): study protocol for a randomised controlled trial. Trials 2015, 16:3…
20	Brain D, O'Beirne J, Hickman IJ, Powell EE, Valery PC, Kularatna S, Tulleners R, Farrington A, Horsfall L, Barnett A: Protocol for a randomised trial testing a community fibrosis assessment service for patients with suspected non-alcoholic fatty liver disease: LOCal assessment and triage evaluation of non-alcoholic fatty liver disease (LOCATE-NAFLD). BMC Health Serv Res 2020, 20(1):335.
21	Brett L, Georgiou A, Jorgensen M, Siette J, Scott G, Gow E, Luckett G, Westbrook J: Ageing well: evaluation of social participation and quality of life tools to enhance community aged care (study protocol). BMC Geriatr 2019, 19(1):78.
22	Cassarino M, Robinson K, O'Shaughnessy I, Smalle E, White S, Devlin C, Quinn R, Trepel D, Boland F, Ward ME et al: A randomised controlled trial exploring the impact of a dedicated health and social care professionals team in the emergency department on the quality, safety, clinical and cost-effectiveness of care for older adults: a study protocol. Trials 2019, 20(1):591.
23	Chewning B, Hallisy KM, Mahoney JE, Wilson D, Sangasubana N, Gangnon R: Disseminating Tai Chi in the Community: Promoting Home Practice and Improving Balance. Gerontologist 2020, 60(4):765-775.
24	Chirwa E, Kapito E, Jere DL, Kafulafula U, Chodzaza E, Chorwe-Sungani G, Gresh A, Liu L, Abrams ET, Klima CS et al: An effectiveness-implementation hybrid type 1 trial assessing the impact of group versus individual antenatal care on maternal and infant outcomes in Malawi. BMC Public Health 2020, 20(1):205.
25	Correard F, Montaleytang M, Costa M, Astolfi M, Baumstarck K, Loubiere S, Amichi K, Auquier P, Verger P, Villani P et al: Impact of medication review via tele-expertise on unplanned hospitalizations at 3 months of nursing homes patients (TEM-EHPAD): study protocol for a randomized controlled trial. Bmc Geriatrics 2020, 20(1):147.
26	D'Onofrio G, Edelman EJ, Hawk KF, Pantalon MV, Chawarski MC, Owens PH, Martel SH, VanVeldhuisen P, Oden N, Murphy SM et al: Implementation facilitation to promote emergency department-initiated buprenorphine for opioid use disorder: protocol for a hybrid type III effectiveness-implementation study (Project ED HEALTH). Implementation Science 2019, 14(1):48.
27	Damschroder LJ, Reardon CM, AuYoung M, Moin T, Datta SK, Sparks JB, Maciejewski ML, Steinle NI, Weinreb JE, Hughes M et al: Implementation findings from a hybrid III implementation-effectiveness trial of the Diabetes Prevention Program (DPP) in the Veterans Health Administration (VHA). Implement Sci 2017, 12(1):94.
28	Dixit A, Averbach S, Yore J, Kully G, Ghule M, Battala M, Begum S, Johns NE, Vaida F, Bharadwaj P et al: A gender synchronized family planning intervention for married couples in rural India: study protocol for the CHARM2 cluster randomized controlled trial evaluation. Reprod Health 2019, 16(1):88.
29	Filippopulos FM, Huppert D, Brandt T, Hermann M, Franz M, Fleischer S, Grill E: Computerized clinical decision system and mobile application with expert support to optimize management of vertigo in primary care: study protocol for a pragmatic cluster-randomized controlled trial. J Neurol 2020, 267(Suppl 1):45-50.
30	Finney Rutten LJ, Ruddy KJ, Chlan LL, Griffin JM, Herrin J, Leppin AL, Pachman DR, Ridgeway JL, Rahman PA, Storlie CB et al: Pragmatic cluster randomized trial to evaluate effectiveness and implementation of enhanced EHR-facilitated cancer symptom control (E2C2). Trials 2020, 21(1):480.
31	Gavalda-Espelta E, Del Mar Lleixa-Fortuno M, Baucells-Lluis J, Ferre-Ferrate M, Mora-Lopez G, Tomas-Navarro B, Curto-Romeu C, Lucas-Noll J, Aguilar Martin C, Goncalves AQ et al: Effectiveness of the integrated care model Salut+Social in patients with chronic conditions: A mixed methods study protocol. Medicine (Baltimore) 2020, 99(19):e19994.
32	Gelli A, Becquey E, Ganaba R, Headey D, Hidrobo M, Huybregts L, Verhoef H, Kenfack R, Zongouri S, Guedenet H: Improving diets and nutrition through an integrated poultry value chain and nutrition intervention (SELEVER) in Burkina Faso: study protocol for a randomized trial. Trials 2017, 18(1):412.
33	Goldstein KM, Fisher DA, Wu RR, Orlando LA, Coffman CJ, Grubber JM, Rakhra-Burris T, Wang V, Scheuner MT, Sperber N et al: An electronic family health history tool to identify and manage patients at increased risk for colorectal cancer: protocol for a randomized controlled trial. Trials 2019, 20(1):576.
34	Gonzalez JS, Hoogendoorn CJ, Linnell J, Fishman S, Jonas V, Pham-Singer H, Schechter CB, Walker EA, Wu WY: Design and methods of NYC care calls: An effectiveness trial of telephone-delivered type 2 diabetes self-management support. Contemp Clin Trials 2020, 98:106166.
35	Grazioli VS, Moullin JC, Kasztura M, Canepa-Allen M, Hugli O, Griffin J, Vu F, Hudon C, Jackson Y, Wolff H et al: Implementing a case management intervention for frequent users of the emergency department (I-CaM): an effectiveness-implementation hybrid trial study protocol. BMC Health Serv Res 2019, 19(1):28.
36	Hannon PA, Hammerback K, Allen CL, Parrish AT, Chan KG, Kohn MJ, Teague S, Beresford SA, Helfrich CD, Harris JR: HealthLinks randomized controlled trial: Design and baseline results. Contemp Clin Trials 2016, 48:1-11.
37	Hartzler B, Lyon AR, Walker DD, Matthews L, King KM, McCollister KE: Implementing the teen marijuana check-up in schools-a study protocol. Implement Sci 2017, 12(1):103.
38	Hawk M, Nowalk MP, Moehling KK, Pavlik V, Raviotta JM, Brown AE, Zimmerman RK, Ricci EM: Using a Mixed Methods Approach to Examine Practice Characteristics Associated With Implementation of an Adult Immunization Intervention Using the 4 Pillars Practice Transformation Program. Journal for Healthcare Quality 2017, 39(3):153-167.
39	Haynes T, Turner J, Smith J, Curran G, Bryant-Moore K, Ounpraseuth ST, Kramer T, Harris K, Hutchins E, Yeary KHCK: Reducing depressive symptoms through behavioral activation in churches: A Hybrid-2 randomized effectiveness-implementation design. Contemporary Clinical Trials 2018, 64:22-29.
40	Heazell AEP, Weir CJ, Stock SJE, Calderwood CJ, Burley SC, Froen JF, Geary M, Hunter A, McAuliffe FM, Murdoch E et al: Can promoting awareness of fetal movements and focusing interventions reduce fetal mortality? A stepped-wedge cluster randomised trial (AFFIRM). BMJ Open 2017, 7(8):e014813.
41	Heisler M, Lapidos A, Henderson J, Guzman RM, Wolfe J, Meyer P, Law D, Kieffer EC, Ernst C, Djelaj V et al: Study protocol for a Community Health Worker (CHW)-led comprehensive neighborhood-focused program for medicaid enrollees in detroit. Contemp Clin Trials Commun 2019, 16:100456.
42	Hensel JM, Shaw J, Jeffs L, Ivers NM, Desveaux L, Cohen A, Agarwal P, Wodchis WP, Tepper J, Larsen D et al: A pragmatic randomized control trial and realist evaluation on the implementation and effectiveness of an internet application to support self-management among individuals seeking specialized mental health care: a study protocol. Bmc Psychiatry 2016, 16(1):350.
43	Hilbink M, Lacroix J, Bremer-van der Heiden L, van Halteren A, Teichert M, van Lieshout J: Effectiveness of a medication-adherence tool: study protocol for a randomized controlled trial. Trials 2016, 17(1):274.
44	Husebo BS, Flo E, Aarsland D, Selbaek G, Testad I, Gulla C, Aasmul I, Ballard C: COSMOS-improving the quality of life in nursing home patients: protocol for an effectiveness-implementation cluster randomized clinical hybrid trial. Implementation Science 2015, 10:131.
45	Huybregts L, Becquey E, Zongrone A, Le Port A, Khassanova R, Coulibaly L, Leroy JL, Rawat R, Ruel MT: The impact of integrated prevention and treatment on child malnutrition and health: the PROMIS project, a randomized control trial in Burkina Faso and Mali. BMC Public Health 2017, 17(1):237.
46	Islam N, Gepts T, Lief I, Gore R, Levy N, Tanner M, Fang Y, Sherman SE, Schwartz MD: Protocol for the CHORD project (community health outreach to reduce diabetes): a cluster-randomized community health worker trial to prevent diabetes. BMC Public Health 2018, 18(1):521.
47	Johnson K, Gilbert L, Hunt T, Wu E, Metsch L, Goddard-Eckrich D, Richards S, Tibbetts R, Rowe JC, Wainberg ML et al: The effectiveness of a group-based computerized HIV/STI prevention intervention for black women who use drugs in the criminal justice system: study protocol for E-WORTH (Empowering African-American Women on the Road to Health), a Hybrid Type 1 randomized controlled trial. Trials 20…
48	Jussila AM, Vasankari T, Paronen O, Sievanen H, Tokola K, Vaha-Ypya H, Broberg A, Aittasalo M: KIDS OUT! Protocol of a brief school-based intervention to promote physical activity and to reduce screen time in a sub-cohort of Finnish eighth graders. BMC Public Health 2015, 15:634.
49	Kilbourne AM, Smith SN, Choi SY, Koschmann E, Liebrecht C, Rusch A, Abelson JL, Eisenberg D, Himle JA, Fitzgerald K et al: Adaptive School-based Implementation of CBT (ASIC): clustered-SMART for building an optimized adaptive implementation intervention to improve uptake of mental health interventions in schools. Implement Sci 2018, 13(1):119.
50	Kirkevold M, Kildal Bragstad L, Bronken BA, Kvigne K, Martinsen R, Gabrielsen Hjelle E, Kitzmuller G, Mangset M, Angel S, Aadal L et al: Promoting psychosocial well-being following stroke: study protocol for a randomized, controlled trial. BMC Psychol 2018, 6(1):12.
51	Knight DK, Belenko S, Wiley T, Robertson AA, Arrigona N, Dennis M, Bartkowski JP, McReynolds LS, Becan JE, Knudsen HK et al: Juvenile Justice-Translational Research on Interventions for Adolescents in the Legal System (JJ-TRIALS): a cluster randomized trial targeting system-wide improvement in substance use services. Implementation Science 2016, 11:57.
52	Kobel S, Wartha O, Wirt T, Dreyhaupt J, Lammle C, Friedemann EM, Kelso A, Kutzner C, Hermeling L, Steinacker JM: Design, Implementation, and Study Protocol of a Kindergarten-Based Health Promotion Intervention. Biomed Res Int 2017, 2017:4347675.
53	Kwan BM, Dickinson LM, Glasgow RE, Sajatovic M, Gritz M, Holtrop JS, Nease DE, Jr., Ritchie N, Nederveld A, Gurfinkel D et al: The Invested in Diabetes Study Protocol: a cluster randomized pragmatic trial comparing standardized and patient-driven diabetes shared medical appointments. Trials 2020, 21(1):65.
54	Lakerveld J, Mackenbach JD, de Boer F, Brandhorst B, Broerse JEW, de Bruijn GJ, Feunekes G, Gillebaart M, Harbers M, Hoenink J et al: Improving cardiometabolic health through nudging dietary behaviours and physical activity in low SES adults: design of the Supreme Nudge project. Bmc Public Health 2018, 18(1):899.
55	Lander N, Mazzoli E, Cassar S, Symington N, Salmon J: Embedding Active Pedagogies within Pre-Service Teacher Education: Implementation Considerations and Recommendations. Children (Basel) 2020, 7(11).
56	Lane HG, Deitch R, Wang Y, Black MM, Dunton GF, Aldoory L, Turner L, Parker EA, Henley SC, Saksvig B et al: "Wellness Champions for Change," a multi-level intervention to improve school-level implementation of local wellness policies: Study protocol for a cluster randomized trial. Contemporary Clinical Trials 2018, 75:29-39.
57	Legare F, Briere N, Stacey D, Lacroix G, Desroches S, Dumont S, Fraser KD, Rivest LP, Durand PJ, Turcotte S et al: Implementing shared decision-making in interprofessional home care teams (the IPSDM-SW study): protocol for a stepped wedge cluster randomised trial. BMJ Open 2016, 6(11):e014023.
58	LeLaurin JH, Dallery J, Silver NL, Markham MJ, Theis RP, Chetram DK, Staras SA, Gurka MJ, Warren GW, Salloum RG: An Implementation Trial to Improve Tobacco Treatment for Cancer Patients: Patient Preferences, Treatment Acceptability and Effectiveness. Int J Environ Res Public Health 2020, 17(7).
59	Leyenaar JK, McDaniel CE, Acquilano SC, Schaefer AP, Bruce ML, O'Malley AJ: Comparative effectiveness of direct admission and admission through emergency departments for children: a randomized stepped wedge study protocol. Trials 2020, 21(1):988.
60	Lim S, Wyatt LC, Mammen S, Zanowiak JM, Mohaimin S, Goldfeld KS, Shelley D, Gold HT, Islam NS: The DREAM Initiative: study protocol for a randomized controlled trial testing an integrated electronic health record and community health worker intervention to promote weight loss among South Asian patients at risk for diabetes. Trials 2019, 20(1):635.
61	Mangin D, Lamarche L, Oliver D, Bomze S, Borhan S, Browne T, Carr T, Datta J, Dolovich L, Howard M et al: Health TAPESTRY Ontario: protocol for a randomized controlled trial to test reproducibility and implementation. Trials 2020, 21(1):714.
62	Margolis KL, Crain AL, Bergdall AR, Beran M, Anderson JP, Solberg LI, O'Connor PJ, Sperl-Hillen JM, Pawloski PA, Ziegenfuss JY et al: Design of a pragmatic cluster-randomized trial comparing telehealth care and best practice clinic-based care for uncontrolled high blood pressure. Contemp Clin Trials 2020, 92:105939.
63	Markle-Reid M, McAiney C, Ganann R, Fisher K, Gafni A, Gauthier AP, Heald-Taylor G, McElhaney J, Ploeg J, Urajnik DJ et al: Study protocol for a hospital-to-home transitional care intervention for older adults with multiple chronic conditions and depressive symptoms: a pragmatic effectiveness-implementation trial. BMC Geriatr 2020, 20(1):240.
64	Martin RS, Hayes BJ, Hutchinson A, Yates P, Lim WK: Implementation of 'Goals of Patient Care' medical treatment orders in residential aged care facilities: protocol for a randomised controlled trial. Bmj Open 2017, 7(3):e013909.
65	Martino S, Paris M, Jr., Anez L, Nich C, Canning-Ball M, Hunkele K, Olmstead TA, Carroll KM: The Effectiveness and Cost of Clinical Supervision for Motivational Interviewing: A Randomized Controlled Trial. J Subst Abuse Treat 2016, 68:11-23.
66	Matthews L, Pugmire J, Moore L, Kelson M, McConnachie A, McIntosh E, Morgan-Trimmer S, Murphy S, Hughes K, Coulman E et al: Study protocol for the 'HelpMeDoIt!' randomised controlled feasibility trial: an app, web and social support-based weight loss intervention for adults with obesity. Bmj Open 2017, 7(10):e017159.
67	Maxwell AE, Danao LL, Cayetano RT, Crespi CM, Bastani R: Implementation of an evidence-based intervention to promote colorectal cancer screening in community organizations: a cluster randomized trial. Transl Behav Med 2016, 6(2):295-305.
68	McCreight MS, Lambert-Kerzner A, O'Donnell CI, Grunwald GK, Hebert P, Gillette M, Jneid H, Parashar A, Grossman PM, Helfrich C et al: Improving anti-platelet therapy adherence in the Veterans Health Administration: A randomized multi-site hybrid effectiveness-implementation study protocol. Contemp Clin Trials 2019, 77:104-110.
69	McIlvennan CK, Thompson JS, Matlock DD, Cleveland JC, Dunlay SM, LaRue SJ, Lewis EF, Patel CB, Walsh MN, Allen LA: A Multicenter Trial of a Shared Decision Support Intervention for Patients and Their Caregivers Offered Destination Therapy for Advanced Heart Failure: DECIDE-LVAD Rationale, Design, and Pilot Data. Journal of Cardiovascular Nursing 2016, 31(6):E8-E20.
70	McKay H, Nettlefold L, Bauman A, Hoy C, Gray SM, Lau E, Sims-Gould J: Implementation of a co-designed physical activity program for older adults: positive impact when delivered at scale. Bmc Public Health 2018, 18(1):1289.
71	McNeely ML, Sellar C, Williamson T, Shea-Budgell M, Joy AA, Lau HY, Easaw JC, Murtha AD, Vallance J, Courneya K et al: Community-based exercise for health promotion and secondary cancer prevention in Canada: protocol for a hybrid effectiveness-implementation study. BMJ Open 2019, 9(9):e029975.
72	Muller C, Hesjedal-Streller B, Fleischmann N, Tetzlaff B, Mallon T, Scherer M, Kopke S, Balzer K, Gartner L, Maurer I et al: Effects of strategies to improve general practitioner-nurse collaboration and communication in regard to hospital admissions of nursing home residents (interprof ACT): study protocol for a cluster randomised controlled trial. Trials 2020, 21(1):913.
73	Nahar P, van Marwijk H, Gibson L, Musinguzi G, Anthierens S, Ford E, Bremner SA, Bowyer M, Le Reste JY, Sodi T et al: A protocol paper: community engagement interventions for cardiovascular disease prevention in socially disadvantaged populations in the UK: an implementation research study. Glob Health Res Policy 2020, 5:12.
74	Nelson LA, Wallston KA, Kripalani S, Greevy RA, Elasy TA, Bergner EM, Gentry CK, Mayberry LS: Mobile Phone Support for Diabetes Self-Care Among Diverse Adults: Protocol for a Three-Arm Randomized Controlled Trial. Jmir Research Protocols 2018, 7(4):e92.
75	Osilla KC, Becker K, Ecola L, Hurley B, Manuel JK, Ober A, Paddock SM, Watkins KE: Study design to evaluate a group-based therapy for support persons of adults on buprenorphine/naloxone. Addict Sci Clin Pract 2020, 15(1):25.
76	Packel L, Njau P, Fahey C, Ramadhani A, Dow WH, Jewell NP, McCoy S: Optimizing the efficiency and implementation of cash transfers to improve adherence to antiretroviral therapy: study protocol for a cluster randomized controlled trial. Trials 2020, 21(1):963.
77	Pitpitan EV, Semple SJ, Aarons GA, Palinkas LA, Chavarin CV, Mendoza DV, Magis-Rodriguez C, Staines H, Patterson TL: Factors associated with program effectiveness in the implementation of a sexual risk reduction intervention for female sex workers across Mexico: Results from a randomized trial. PLoS One 2018, 13(9):e0201954.
78	Price-Haywood EG, Burton J, Harden-Barrios J, Bazzano A, Lefante J, Shi L, Jamison RN: Depression, anxiety, pain and chronic opioid management in primary care: Type II effectiveness-implementation hybrid stepped wedge cluster randomized trial. Contemp Clin Trials 2021, 101:106250.
79	Quintiliani LM, Russinova ZL, Bloch PP, Truong V, Xuan Z, Pbert L, Lasser KE: Patient navigation and financial incentives to promote smoking cessation in an underserved primary care population: A randomized controlled trial protocol. Contemp Clin Trials 2015, 45(Pt B):449-457.
80	Rahm AK, Cragun D, Hunter JE, Epstein MM, Lowery J, Lu CY, Pawloski PA, Sharaf RN, Liang SY, Burnett-Hartman AN et al: Implementing universal Lynch syndrome screening (IMPULSS): protocol for a multi-site study to identify strategies to implement, adapt, and sustain genomic medicine programs in different organizational contexts. BMC Health Serv Res 2018, 18(1):824.
81	Rasmussen CDN, Svendsen MJ, Wood K, Nicholl BI, Mair FS, Sandal LF, Mork PJ, Sogaard K, Bach K, Stochkendahl MJ: App-Delivered Self-Management Intervention Trial selfBACK for People With Low Back Pain: Protocol for Implementation and Process Evaluation. JMIR Res Protoc 2020, 9(10):e20308.
82	Rathod S, Garner C, Griffiths A, Dimitrov BD, Newman-Taylor K, Woodfine C, Hansen L, Tabraham P, Ward K, Asher C et al: Protocol for a multicentre study to assess feasibility, acceptability, effectiveness and direct costs of TRIumPH (Treatment and Recovery In PsycHosis): integrated care pathway for psychosis. BMJ Open 2016, 6(12):e012751.
83	Ray-Barruel G, Cooke M, Mitchell M, Chopra V, Rickard CM: Implementing the I-DECIDED clinical decision-making tool for peripheral intravenous catheter assessment and safe removal: protocol for an interrupted time-series study. BMJ Open 2018, 8(6):e021290.
84	Reaven J, Moody EJ, Grofer Klinger L, Keefer A, Duncan A, O'Kelley S, Meyer A, Hepburn S, Blakeley-Smith A: Training clinicians to deliver group CBT to manage anxiety in youth with ASD: Results of a multisite trial. J Consult Clin Psychol 2018, 86(3):205-217.
85	Richter S, Demirer I, Choi KE, Hartrampf J, Pfaff H, Karbach U: People with multimorbidity in outpatient care: patient-focused and needs-oriented healthcare management (MamBo) - protocol for a multiperspective evaluation study. BMC Health Serv Res 2020, 20(1):296.
86	Rotter T, Plishka C, Hansia MR, Goodridge D, Penz E, Kinsman L, Lawal A, O'Quinn S, Buchan N, Comfort P et al: The development, implementation and evaluation of clinical pathways for chronic obstructive pulmonary disease (COPD) in Saskatchewan: protocol for an interrupted times series evaluation. BMC Health Serv Res 2017, 17(1):782.
87	Ruble LA, McGrew JH, Toland M, Dalrymple N, Adams M, Snell-Rood C: Randomized Control Trial of COMPASS for Improving Transition Outcomes of Students with Autism Spectrum Disorder. J Autism Dev Disord 2018, 48(10):3586-3595.
88	Saevareid TJL, Lillemoen L, Thoresen L, Forde R, Gjerberg E, Pedersen R: Implementing advance care planning in nursing homes - study protocol of a cluster-randomized clinical trial. BMC Geriatr 2018, 18(1):180.
89	Scheffers-van Schayck T, Otten R, Engels R, Kleinjan M: Evaluation and Implementation of a Proactive Telephone Smoking Cessation Counseling for Parents: A Study Protocol of an Effectiveness Implementation Hybrid Design. Int J Environ Res Public Health 2018, 15(1).
90	Shanley DC, Hawkins E, Page M, Shelton D, Liu W, Webster H, Moritz KM, Barry L, Ziviani J, Morrissey S et al: Protocol for the Yapatjarrathati project: a mixed-method implementation trial of a tiered assessment process for identifying fetal alcohol spectrum disorders in a remote Australian community. BMC Health Serv Res 2019, 19(1):649.
91	Smeltzer MP, Rugless FE, Jackson BM, Berryman CL, Faris NR, Ray MA, Meadows M, Patel AA, Roark KS, Kedia SK et al: Pragmatic trial of a multidisciplinary lung cancer care model in a community healthcare setting: study design, implementation evaluation, and baseline clinical results. Transl Lung Cancer Res 2018, 7(1):88-102.
92	Smith JD, Berkel C, Jordan N, Atkins DC, Narayanan SS, Gallo C, Grimm KJ, Dishion TJ, Mauricio AM, Rudo-Stern J et al: An individually tailored family-centered intervention for pediatric obesity in primary care: study protocol of a randomized type II hybrid effectiveness-implementation trial (Raising Healthy Children study). Implement Sci 2018, 13(1):11.
93	Steele Gray C, Wodchis WP, Upshur R, Cott C, McKinstry B, Mercer S, Palen TE, Ramsay T, Thavorn K: Supporting Goal-Oriented Primary Health Care for Seniors with Complex Care Needs Using Mobile Technology: Evaluation and Implementation of the Health System Performance Research Network, Bridgepoint Electronic Patient Reported Outcome Tool. JMIR Res Protoc 2016, 5(2):e126.
94	Straßner C, Frick E, Stotz-Ingenlath G, Buhlinger-Göpfarth N, Szecsenyi J, Krisam J, Schalhorn F, Valentini J, Stolz R, Joos S: Holistic care program for elderly patients to integrate spiritual needs, social activity, and self-care into disease management in primary care (HoPES3): study protocol for a cluster-randomized trial. Trials 2019, 20(1):364.
95	Sud A, Nelson MLA, Cheng DK, Armas A, Foat K, Greiver M, Hosseiny F, Katz J, Moineddin R, Mulsant BH et al: Sahaj Samadhi Meditation versus a Health Enhancement Program for depression in chronic pain: protocol for a randomized controlled trial and implementation evaluation. Trials 2020, 21(1):319.
96	Sutherland R, Brown A, Nathan N, Janssen L, Reynolds R, Walton A, Hudson N, Chooi A, Yoong S, Wiggers J et al: Protocol for an effectiveness- implementation hybrid trial to assess the effectiveness and cost-effectiveness of an m-health intervention to decrease the consumption of discretionary foods packed in school lunchboxes: the 'SWAP IT' trial. BMC Public Health 2019, 19(1):1510.
97	Sutherland R, Campbell E, Nathan N, Wolfenden L, Lubans DR, Morgan PJ, Gillham K, Oldmeadow C, Searles A, Reeves P et al: A cluster randomised trial of an intervention to increase the implementation of physical activity practices in secondary schools: study protocol for scaling up the Physical Activity 4 Everyone (PA4E1) program. BMC Public Health 2019, 19(1):883.
98	Taylor RS, Hayward C, Eyre V, Austin J, Davies R, Doherty P, Jolly K, Wingham J, Van Lingen R, Abraham C et al: Clinical effectiveness and cost-effectiveness of the Rehabilitation Enablement in Chronic Heart Failure (REACH-HF) facilitated self-care rehabilitation intervention in heart failure patients and caregivers: rationale and protocol for a multicentre randomised controlled trial. BMJ Open 2…
99	Thapa P, Bangura AH, Nirola I, Citrin D, Belbase B, Bogati B, Nirmala BK, Khadka S, Kunwar L, Halliday S et al: The power of peers: an effectiveness evaluation of a cluster-controlled trial of group antenatal care in rural Nepal. Reprod Health 2019, 16(1):150.
100	Toovey R, Harvey AR, McGinley JL, Lee KJ, Shih STF, Spittle AJ: Bike skills training for children with cerebral palsy: protocol for a randomised controlled trial. BMJ Open 2018, 8(2):e019898.
101	van Delft LMM, Bor P, Valkenet K, Veenhof C: Hospital in Motion, a Multidimensional Implementation Project to Improve Patients' Physical Behavior During Hospitalization: Protocol for a Mixed-Methods Study. JMIR Res Protoc 2019, 8(4):e11341.
102	van Dongen BM, Ridder MAM, Steenhuis IHM, Renders CM: Background and evaluation design of a community-based health-promoting school intervention: Fit Lifestyle at School and at Home (FLASH). BMC Public Health 2019, 19(1):784.
103	Varas-Doval R, Gastelurrutia MA, Benrimoj SI, Zarzuelo MJ, Garcia-Cardenas V, Perez-Escamilla B, Martinez-Martinez F: Evaluating an implementation programme for medication review with follow-up in community pharmacy using a hybrid effectiveness study design: translating evidence into practice. Bmj Open 2020, 10(9):e036669.
104	Verjans-Janssen SRB, Van Kann DHH, Gerards S, Vos SB, Jansen MWJ, Kremers SPJ: Study protocol of the quasi-experimental evaluation of "KEIGAAF": a context-based physical activity and nutrition intervention for primary school children. BMC Public Health 2018, 18(1):842.
105	Wallace BC, Allen LA, Knoepke CE, Glasgow RE, Lewis CL, Fairclough DL, Helmkamp LJ, Fitzgerald MD, Tzou WS, Kramer DB et al: A multicenter trial of a shared DECision Support Intervention for Patients offered implantable Cardioverter-DEfibrillators: DECIDE-ICD rationale, design, Medicare changes, and pilot data. Am Heart J 2020, 226:161-173.
106	Wilcox S, Saunders RP, Kaczynski AT, Forthofer M, Sharpe PA, Goodwin C, Condrasky M, Kennedy VL, Sr., Jake-Schoffman DE, Kinnard D et al: Faith, Activity, and Nutrition Randomized Dissemination and Implementation Study: Countywide Adoption, Reach, and Effectiveness. Am J Prev Med 2018, 54(6):776-785.
107	Williams KE, Savage S, Eager R: Rhythm and Movement for Self-Regulation (RAMSR) intervention for preschool self-regulation development in disadvantaged communities: a clustered randomised controlled trial study protocol. BMJ Open 2020, 10(9):e036392.
108	Wiltsey Stirman S, Finley EP, Shields N, Cook J, Haine-Schlagel R, Burgess JF, Jr., Dimeff L, Koerner K, Suvak M, Gutner CA et al: Improving and sustaining delivery of CPT for PTSD in mental health systems: a cluster randomized trial. Implement Sci 2017, 12(1):32.
109	Wu Q, Zhang YF, Chang SY, Wang W, van Velthoven MH, Han HJ, Xing M, Chen L, Du XZ, Scherpbier RW: Monitoring and evaluating the adherence to a complementary food supplement (Ying Yang Bao) among young children in rural Qinghai, China: a mixed methods evaluation study. Journal of Global Health 2017, 7(1):011101.
110	Xu DR, Dev R, Shrestha A, Zhang L, Shrestha A, Shakya P, Hughes JP, Shakya PR, Li J, Liao J et al: NUrse-led COntinuum of care for people with Diabetes and prediabetes (NUCOD) in Nepal: study protocol for a cluster randomized controlled trial. Trials 2020, 21(1):442.
