# Supplementary material for: Methodological approaches to study context in intervention implementation studies: an evidence gap map
Source: BMC Med Res Methodol. 2022 Dec 14;22:320. doi: 10.1186/s12874-022-01772-w (PMC9749183; doi:10.1186/s12874-022-01772-w)
Supplement: Supplementary file 5 — Additional file 5: STEP 2 - Study characteristics of implementation intervention studies that performed contextual analyses. [file 12874_2022_1772_MOESM5_ESM.xlsx]

## Sheet: Phase 2
STEP 2 - Study characteristics of implementation intervention studies that performed contextual analyses													x = reported, - = not reported, ? = unclear, QUAN = quantitative, QUAL = qualitative
#	Author	Year	Intervention	Intervention level			Timepoint contextual analysis					Theory, model, or framework		Levels of context			Empirical evidence	Design	Mixed methods	Methods (QUAN)					Methods (QUAL)				Implementation agents		Expert panel / advisory board	Funding	Funding agency (award number)	Use of context information				How contextual information were used				Process evaluation	Outcomes assessed		Influence on		PIMID (PubMed ID)
				Micro	Meso	Macro	Preparatory phase	Implementation phase			Process evaluation			Micro	Meso	Macro				Survey	Routine data	Other	Tool		Individual interviews	Focus group interviews	Observation	Other	QUAN	QUAL				Intervention development	Intervention adaption	Implementation strategies	Interpretation of outcomes	Intervention development	Intervention adaption	Implementation strategies	Interpretation of outcomes		Primary effectiveness outcome(s)	Implementation outcome(s)	Implementation outcomes	Effectiveness outcomes
								Baseline	Midpoint	Post		Overal implementation study	Contextual analysis										validated	self developed
1	Apers H	2020	HIV-testing intervention in primary care (general practitioners)		x		x				x	-	-	x	x	x	Yes	QUAN & QUAL	Yes	x		national surveillance data	?	?		x			General practitioners	General practitioners	Advisory board consisting of general practitioners (GPs), representatives of GP umbrella organizations, policy makers, HIV care specialists, public health specialists, prevention specialists, lab specialists	For overall project	European HIV-ERA JTC 2014; Belgian Funding Agency IWT 140922	x	x	x						Planned	No. HIV diagnoses	Fidelity Feasibility Acceptability	Assessed	Unclear	32497016
2	Berhanu D	2020	Optimizing Health Extension Program to increase the utilization of primary child health services		x		x			x		MRC Framework	-	x	x	x	Unclear	QUAN & QUAL	Unclear	x	?		?	?		x			Primary care workers	Governmental and non-governmental stakeholders in the field of maternal, newborn and child health services	-	For overall project	Bill & Melinda Gates Foundation (OPP1132551)	x			x					Planned	Care seeking	Fidelity Reach Dose Adaptions	Planned	-	32316969
3	Bidwell P	2018	Care bundle to reduce incidence of obstetric anal sphincter injuries	x	x				x	x		-	-		x		No	QUAN	No	x			x						Clinicians, champions	-	Clinical and methodological experts with representatives from the Royal College of Obstetricians and Gynaecologists (RCOG), the London School of Hygiene and Tropical Medicine (LSHTM), College of Midwives (RCM) & independent advisory board	For overall project	Health Foundation (7674)									-	Reduce obstetric anal sphincter injuries rates	Acceptability Feasibility Coverage Sustainability	-	-	30103734
4	D'Onofrio G	2019	Emergency department-initiated buprenorphine for patients with opioid use disorder	x	x			x	x	x		PARIHS	-		x	x	No	QUAN & QUAL	Yes	x			x	x		x			Emergency deoartment providers: physicians and residents, advanced practice providers (physician assistants, advanced nurse practitioners), nurses, counselors, social workers, pharmacists, and administrators; community providers: physicians, advanced practice providers, administrative leaders, counselors, and social workers	-	-	For overall project	National Institute on Drug Abuse (NIDA) Clinical Trials Network (UG1DA015831); Opioid Use Disorder in the Emergency Department (CTN 0069)	x		x	x				x	-	Rates of patient engagement in formal addiction treatment (on 30th day after emergency department visit)	Adoption Fidelity	Assessed	Planned	31064390
5	Grazioli VS	2019	Case management intervention for frequent users of the emergency department	x	x		x		x	x		Generic Implementation Framework, RE-AIM	-		x		No	QUAN & QUAL	Yes	x				x	x	x			Emergency department staff	Champions, nurses and physicians	-	For overall project	Swiss National Science Foundation (FNS 407440_167341)									Planned	Emergency department use Quality of life	Adoption Reach Fidelity Integration & normalization	-	-	30634955
6	Hartzler B	2017	Teen marijuana check-up in schools	x	x		x			x		EPIS	-		x		No	QUAN & QUAL	Yes	x			x		x				School staff members	Principals, other leaders	-	For overall project	National Institute on Drug Abuse (R01DA040650)									-	School costs for technical assistance Frequency of marijuana use	Fidelity	-	-	28797270
7	Johnson K	2018	Afrocentric, group-based, computerized HIV / sexually transmitted infection (STI) prevention intervention for controlled substance-using black women in community corrections settings	x				x	x			CFIR	CFIR	x	x	x	No	QUAN & QUAL	Yes	x			?	?	x	x			NGO community reentry facilitators	NGO community reentry facilitators	Formerly incarcerated and other justice involved men and women, New York City Department of Probation representatives, New York City Department of Health representatives, NGO community leadership personnel, and not-for-profit service providers from a variety of settings who serve justice-involved individuals	For overall project	NIDA grant (R01DA025878)	x			x				?	-	Reduced incidence of biologically confirmed sexually transmitted infections	Fidelity	Planned	-	30201039
8	Knight DK	2016	Interventions for Adolescents in the Legal System for substance abuse		x	x		x		x		EPIS	-		x	x	No	QUAN & QUAL	Yes	x		JJ-TRIALS National Survey items	x	x		x			Agency leadership (juvenile justice/ behavioral health)	Staff of juvenile justice & behavioral health	National Institute on Drug Abuse, researchers, and Juvenile Justice partners	For overall project	Chestnut Health Systems (U01DA036221); Columbia University (U01DA036226); Emory University (U01DA036233); Mississippi State University (U01DA036176); Temple University (U01DA036225); Texas Christian University (U01DA036224); University of Kentucky (U01DA036158)	x			x	x			x	-	Improvements in evidence-based screening, assessment and linkage to substance use treatment	Fidelity	Assessed	Planned	27130175
9	Kwan BM	2020	Patient-driven, shared medical appointments for providing diabetes self-management education and self-management support	x	x			x	x	x		Replicating Effective Programs (REP) framework, RE-AIM	-		x		No	QUAN & QUAL	Yes	x			x		x				Practice members involved in self-management appointments	Practice members involved in self-management appointments	Stakeholder input (not further specified)	For overall project	Patient-Centered Outcomes Research Institute (PCORI) Award (IHS-1609-36322)									-	Diabetes distress	Reach Fidelity and adaptions Practice motivations for adoption Perceived value and sustainability shared medical appointments (SMAs), Implementation cost of SMAs	-	-	31924249
10	Lakerveld J	2018	Multi-level intervention using pricing and nudging strategies in the supermarket and context-specific mobile physical activity promotion app to impact on lifestyle behaviors and cardiometabolic health in adults with lower socio-economic status	x	x		x					-	-	x	x	x	No	QUAN & QUAL	Yes	x				x	x	x	x		Supermarket staff	Actors from all levels of the supermarket chain, target population	-	For overall project	Netherlands Heart Foundation; Netherlands Organization for Health Research and Development (ZonMw)	x	x	x		x	x	x		-	Changes in parameters of metabolic health (blood pressure, cholesterol values, HbA1c or glucose, and waist circumference at 6 and 12 months)	Feasibility Reach Adoption Implementation Maintanace	-	-	30029600
11	Nahar P	2020	Multi-component community engagement intervention for cardiovascular disease prevention in socially disadvantaged populations	x	x		x				x	CFIR, RE-AIM	-			x	No	QUAL	No						x				-	Stakeholders (not further specified)	-	For overall project	Horizon 2020 Research and Innovation Action Grant Agreement (733356)	x	x				x			Planned	Change in the cardiovascular disease risk score	Fidelity Feasibility Acceptabiliy Uptake Scalability	Unclear	Unclear	32190745
12	Osilla KC	2020	Group-based therapy for support persons of adults on buprenorphine/naloxone to engage treatment resistant persons into treatment through positive communication and other behavioral strategies	x	x		x			x		-	-		x		No	QUAN	No	x				?					Medical assistants, nurses, psychologists, physicians from primary care, physicians from buprenorphine clinics	-	Patient and support peron panel; clinic stakeholder panel composed of medical and behavioral health providers at each participating clinic, community health care clinic administrators	For overall project	Patient-Centered Outcomes Research Institute (PCORI) Project Program Award (OBOT-2018C2-12876)				x				x	Unclear	Buprenorphine retention	Acceptability Ease of use Fit with current paractices Provider motivation and willingness to implement new practices, and attitudes	-	Planned	32653029
13	Quintiliani LM	2015	Smoking-cessation intervention that combines patient navigation and financial incentives	x	x		x		x			RE-AIM, Social Contextual Model including constructs from Social Cognitive Theory, Theory of Reasoned Action and Transtheoretical model of Behavior Change	-	x			Yes	QUAL	No									Photovoice methodology	-	Tobacco users	-	For overall project	American Cancer Society (125785-RSG-14-034-01CPPB.)	x	x							Planned	Biochemically confirmed smoking cessation	Reach Adoption Implementation Maintanance	-	-	26362691
14	Rahm AK	2018	Organizational toolkit for Lynch syndrome screening			x	x					CFIR	CFIR	x	x	x	Yes	QUAL	No						x				-	Pathologists, oncologists, surgeons, genetic counsellors, gastroenterologist, health care administrators, health plan leaders, patients newly diagnosed with cololateral cancer, patients who have been notified of a positive lynch syndrome screen result and were recommended for additional genetic counseling and testing to confirm diagnosis	-	For overall project	National Cancer Institute (NCI) twenty-first Century Cures Act - Beau Biden Cancer Moonshot (R01CA211723)	x		x						Planned	Annual incident colorectal cancer and endometrial cancer cases by age strata Lynch sydrome prevalence or the assumption of an equivalent rate for all populations Intervention cost	Implementation or maintanance of any systematic Lynch syndrome screening Quality tracking of screening	-	-	30376847
15	Rotter T	2017	Clinical pathways for treatment of COPD		x		x					-	-		x	x	Yes	QUAL	Unclear						?				-	Senior leadership, front-line leadership, clinical/technical expertise	Quality improvement teams from each health care region, Saskatchewan Health Quality Council, Leaders of a COPD program, members of the ministry of health, Lung association, telehealth services, primary care providers, respirologists, pharmacists, nurses	For overall project	Lung Health Institute of Canada; Saskatchewan Ministry of Health; Novartis	x	x	x						-	Quality of care (hospital readmission rate, emergency department presentation rate)	Guideline adherence (scheduled primary care provider an specialists visits)	-	-	29183318
16	Saevareid TJL	2018	Advanced care planning intervention in nursing homes		x		x		x		x	-	-		x		Yes	QUAN & QUAL	Yes	x					x		x		Nursing home	Nursing home staff, patients, relatives	-	For overall project	Research Council of Norway	x		x	x					Results described	Patients who participated in a conversation on end-of-life treatment	Fidelity	-	-	30103692
17	Shanley DC	2019	Innovative, tiered, culturally sensitive, neurodevelopmental assessment process within remote geographic locations with limited professional expertise, that considers fetal alcohol spectrum disorders as a potential outcome		x	x			x			Knowledge-to-Action (KTA) framwork, RE-AIM	-		x	x	No	QUAL	No									Yarning	-	Primary, secondary and end users	Representation from local Elders, First Nations health practitioners, and community members	For overall project	Australian Government Department of Health, Drug and Alcohol Program (H1617G038)	x	x			x	x			Planned	No primary outcome defined, effectiveness assessed according to RE-AIM (e.g., practitioner knowledge, condfidence and proportion doing assessment)	Reach Adoption Implementation Maintanance	Unclear	-	31500612
18	Smeltzer MP	2018	Multidisciplinary lung cancer care model	x	x		x					RE-AIM	-		x		No	QUAL	No							x			-	Patients, caregivers, primary care physicians, nurses, hospital administrators, senior executives of national health insurance companies, pulmonologists, thoracic surgeons, medical oncologists, radiation oncologists	Pre-planning: a patient, caregiver, medical oncologist, thoracic surgeon, nurse navigator, hospital administrators, corporate attorny Later: steering committee consisting of additional patients, caregivers, epidemiologists, clinical psychologist, implementation scienctist, medical anthropologist, representative from the American Cancer Society, palliative care nurse, representative of a local Fed…	For overall project	Patient Center Outcomes Research Institute (PCORI) (IH-1304-6147)	x								Planned	Effectiveness of services (timeliness of care, thoroughness of staging, stage-appropriate treatment, patient reported outcomes, caregiver reported outcomes, and survival) Overall survival Progression free survival	Reach Implementation	Unclear	Unclear	29535915
19	Steele Gray C	2016	Electronic patient reported (ePRO) mobile app and portal to creating and monitoring goal-oriented patient-care plans to improve patient self-management and shared decision making between patients and health care providers as well as proactive patient monitoring by the patient, caregiver(s), and health care provider	x	x			x	x	x		-	-	x	x	x	No	QUAL	No						x	x			-	Community-dwelling patients with compley chronic disease and disability, caregivers, content experts, primary care providers, patient advocate	-	For overall project	Ontario Ministry of Health and Long-term Care’s Health Research Fund (06034); CIHR Planning and Dissemination Grant (CIHR-137200)	x	x			x	x			Planned	Health-related quality of life	Use Tool experience Coverage Range Sustainability	Planned	Planned	27341765
20	Sutherland R	2019	Multi-component intervention that uses an existing school-based communication application to reduce kilojoule content from discretionary foods and drinks consumed by children from school lunch boxes whilst at school	x	x		x					-	-	x	x		Yes	QUAN & QUAL	No	x						x		Telephone interviews	-	Parents, school principals	Multidisciplinary team of academic and end-user stakeholders from government health agencies, educational systems employees, universities and technology partners and parent representatives with expertise in nutrition, school based health intervention, behavior change, implementation science and technology based interventions	For overall project	NSW Ministry of Health, Translational Research Grant Scheme	x	x			x	x			-	Mean energy (kJ) content of discretionary lunchbox foods and drinks packed in lunchboxes	Acceptability Feasibility Aadoption Appropriateness School engagement	-	-	31718597
21	Taylor R	2015	Home-based self-care rehabilitation intervention in heart failure patients and caregivers	x	x		x					MRC Framework	-	x	x		Yes	QUAN & QUAL	Yes	x			?	?	x	x		Site visit	Specialist nurses, cardiologists, general practitioners, exercise physiologists, pharmacists, health professionals	Patients, family caregivers	-	For overall project	National Institute for Health Research (NIHR) (RP-PG-1210-12004)	x	x			x	x			Planned	Patient disease-specific health care related quality of life	Fidelity	Unclear	Unclear	26700291
22	van Delft LMM	2019	Complex, multidimensional intervention to improve physical behavior during hospitalization, i.e., decrease patients` sedentary behavior and increase physical activity	x	x		x				x	Implementation model based on the study by Grol and Wensing	-	x	x		No	QUAN & QUAL	Yes	x		Behavior mapping	?	?	x				Patients, caregivers	Patients, caregivers	Multidisciplinary project team on each ward including a program manager, a nurse, a physiotherapist, and a physician	Unclear		?	?	?	?	?		?	?	Planned	Physical behavior	Adaptions Dose Reach Implementation success	Planned	-	30964442
23	van Dongen BM	2019	Community based school intervention including four strategies for building the community capacity of students, school personnel, and parents	x	x		x		x			RE-AIM	-	x	x	x	No	QUAL	No						x	x		Photovoice	-	Students, parents, school personnel	-	For overall project	Netherlands Organization for Health Research and Development (ZonMw) (50–53105–98-033)		x	x			x			Planned	Change in community capacity	Adoption Maintanance Fidelity	Planned	-	31221106
24	Verjans-Janssen SRB	2018	School-based physical activity and nutrition intervention including family-based lifestyle parenting program	x	x		x				x	-	-	x	x	x	No	QUAN	No	x			x	x					School principals, teachers, physical exercise teachers	-	Working group consisting of school staff (teachers, school principal, physical exercise teacher, local health or sport professionals, social worker, health promotor, school doctor), parents	For overall project	Fonds NutsOhra (101.253)	x	x		x					Planned	BMI z-score	What is implemented and how is it implemented	-	Unclear	29980235

## Sheet: References
#	Reference
1	Apers H, Vuylsteke B, Loos J, Smekens T, Deblonde J, Van Beckhoven D, Nostlinger C: Development and Evaluation of an HIV-Testing Intervention for Primary Care: Protocol for a Mixed Methods Study. JMIR Res Protoc 2020, 9(8):e16486.
2	Berhanu D, Okwaraji YB, Belayneh AB, Lemango ET, Agonafer N, Birhanu BG, Abera K, Betemariam W, Medhanyie AA, Abera M et al: Protocol for the evaluation of a complex intervention aiming at increased utilisation of primary child health services in Ethiopia: a before and after study in intervention and comparison areas. Bmc Health Services Research 2020, 20(1):339.
3	Bidwell P, Thakar R, Sevdalis N, Silverton L, Novis V, Hellyer A, Kelsey M, van der Meulen J, Gurol-Urganci I: A multi-centre quality improvement project to reduce the incidence of obstetric anal sphincter injury (OASI): study protocol. BMC Pregnancy Childbirth 2018, 18(1):331.
4	D'Onofrio G, Edelman EJ, Hawk KF, Pantalon MV, Chawarski MC, Owens PH, Martel SH, VanVeldhuisen P, Oden N, Murphy SM et al: Implementation facilitation to promote emergency department-initiated buprenorphine for opioid use disorder: protocol for a hybrid type III effectiveness-implementation study (Project ED HEALTH). Implementation Science 2019, 14(1):48.
5	Grazioli VS, Moullin JC, Kasztura M, Canepa-Allen M, Hugli O, Griffin J, Vu F, Hudon C, Jackson Y, Wolff H et al: Implementing a case management intervention for frequent users of the emergency department (I-CaM): an effectiveness-implementation hybrid trial study protocol. BMC Health Serv Res 2019, 19(1):28.
6	Hartzler B, Lyon AR, Walker DD, Matthews L, King KM, McCollister KE: Implementing the teen marijuana check-up in schools-a study protocol. Implement Sci 2017, 12(1):103.
7	Johnson K, Gilbert L, Hunt T, Wu E, Metsch L, Goddard-Eckrich D, Richards S, Tibbetts R, Rowe JC, Wainberg ML et al: The effectiveness of a group-based computerized HIV/STI prevention intervention for black women who use drugs in the criminal justice system: study protocol for E-WORTH (Empowering African-American Women on the Road to Health), a Hybrid Type 1 randomized controlled trial. Trials 20…
8	Knight DK, Belenko S, Wiley T, Robertson AA, Arrigona N, Dennis M, Bartkowski JP, McReynolds LS, Becan JE, Knudsen HK et al: Juvenile Justice-Translational Research on Interventions for Adolescents in the Legal System (JJ-TRIALS): a cluster randomized trial targeting system-wide improvement in substance use services. Implementation Science 2016, 11:57.
9	Kwan BM, Dickinson LM, Glasgow RE, Sajatovic M, Gritz M, Holtrop JS, Nease DE, Jr., Ritchie N, Nederveld A, Gurfinkel D et al: The Invested in Diabetes Study Protocol: a cluster randomized pragmatic trial comparing standardized and patient-driven diabetes shared medical appointments. Trials 2020, 21(1):65.
10	Lakerveld J, Mackenbach JD, de Boer F, Brandhorst B, Broerse JEW, de Bruijn GJ, Feunekes G, Gillebaart M, Harbers M, Hoenink J et al: Improving cardiometabolic health through nudging dietary behaviours and physical activity in low SES adults: design of the Supreme Nudge project. Bmc Public Health 2018, 18(1):899.
11	Nahar P, van Marwijk H, Gibson L, Musinguzi G, Anthierens S, Ford E, Bremner SA, Bowyer M, Le Reste JY, Sodi T et al: A protocol paper: community engagement interventions for cardiovascular disease prevention in socially disadvantaged populations in the UK: an implementation research study. Glob Health Res Policy 2020, 5:12.
12	Osilla KC, Becker K, Ecola L, Hurley B, Manuel JK, Ober A, Paddock SM, Watkins KE: Study design to evaluate a group-based therapy for support persons of adults on buprenorphine/naloxone. Addict Sci Clin Pract 2020, 15(1):25.
13	Quintiliani LM, Russinova ZL, Bloch PP, Truong V, Xuan Z, Pbert L, Lasser KE: Patient navigation and financial incentives to promote smoking cessation in an underserved primary care population: A randomized controlled trial protocol. Contemp Clin Trials 2015, 45(Pt B):449-457.
14	Rahm AK, Cragun D, Hunter JE, Epstein MM, Lowery J, Lu CY, Pawloski PA, Sharaf RN, Liang SY, Burnett-Hartman AN et al: Implementing universal Lynch syndrome screening (IMPULSS): protocol for a multi-site study to identify strategies to implement, adapt, and sustain genomic medicine programs in different organizational contexts. BMC Health Serv Res 2018, 18(1):824.
15	Rotter T, Plishka C, Hansia MR, Goodridge D, Penz E, Kinsman L, Lawal A, O'Quinn S, Buchan N, Comfort P et al: The development, implementation and evaluation of clinical pathways for chronic obstructive pulmonary disease (COPD) in Saskatchewan: protocol for an interrupted times series evaluation. BMC Health Serv Res 2017, 17(1):782.
16	Saevareid TJL, Lillemoen L, Thoresen L, Forde R, Gjerberg E, Pedersen R: Implementing advance care planning in nursing homes - study protocol of a cluster-randomized clinical trial. BMC Geriatr 2018, 18(1):180.
17	Shanley DC, Hawkins E, Page M, Shelton D, Liu W, Webster H, Moritz KM, Barry L, Ziviani J, Morrissey S et al: Protocol for the Yapatjarrathati project: a mixed-method implementation trial of a tiered assessment process for identifying fetal alcohol spectrum disorders in a remote Australian community. BMC Health Serv Res 2019, 19(1):649.
18	Smeltzer MP, Rugless FE, Jackson BM, Berryman CL, Faris NR, Ray MA, Meadows M, Patel AA, Roark KS, Kedia SK et al: Pragmatic trial of a multidisciplinary lung cancer care model in a community healthcare setting: study design, implementation evaluation, and baseline clinical results. Transl Lung Cancer Res 2018, 7(1):88-102.
19	Steele Gray C, Wodchis WP, Upshur R, Cott C, McKinstry B, Mercer S, Palen TE, Ramsay T, Thavorn K: Supporting Goal-Oriented Primary Health Care for Seniors with Complex Care Needs Using Mobile Technology: Evaluation and Implementation of the Health System Performance Research Network, Bridgepoint Electronic Patient Reported Outcome Tool. JMIR Res Protoc 2016, 5(2):e126.
20	Sutherland R, Brown A, Nathan N, Janssen L, Reynolds R, Walton A, Hudson N, Chooi A, Yoong S, Wiggers J et al: Protocol for an effectiveness- implementation hybrid trial to assess the effectiveness and cost-effectiveness of an m-health intervention to decrease the consumption of discretionary foods packed in school lunchboxes: the 'SWAP IT' trial. BMC Public Health 2019, 19(1):1510.
21	Taylor RS, Hayward C, Eyre V, Austin J, Davies R, Doherty P, Jolly K, Wingham J, Van Lingen R, Abraham C, Green C, Warren FC, Britten N, Greaves CJ, Singh S, Buckingham S, Paul K, Dalal H; REACH-HF Investigators. Clinical effectiveness and cost-effectiveness of the Rehabilitation Enablement in Chronic Heart Failure (REACH-HF) facilitated self-care rehabilitation intervention in heart failure pati…
22	van Delft LMM, Bor P, Valkenet K, Veenhof C: Hospital in Motion, a Multidimensional Implementation Project to Improve Patients' Physical Behavior During Hospitalization: Protocol for a Mixed-Methods Study. JMIR Res Protoc 2019, 8(4):e11341.
23	van Dongen BM, Ridder MAM, Steenhuis IHM, Renders CM: Background and evaluation design of a community-based health-promoting school intervention: Fit Lifestyle at School and at Home (FLASH). BMC Public Health 2019, 19(1):784.
24	Verjans-Janssen SRB, Van Kann DHH, Gerards S, Vos SB, Jansen MWJ, Kremers SPJ: Study protocol of the quasi-experimental evaluation of "KEIGAAF": a context-based physical activity and nutrition intervention for primary school children. BMC Public Health 2018, 18(1):842.
